# Supplementary material for: Modeling Disease Vector Occurrence when Detection Is Imperfect: Infestation of Amazonian Palm Trees by Triatomine Bugs at Three Spatial Scales
Source: PLoS Negl Trop Dis. 2010 Mar 2;4(3):e620. doi: 10.1371/journal.pntd.0000620 (PMC2830460; doi:10.1371/journal.pntd.0000620)
Supplement: Dataset S1 — Occupancy of 298 Amazonian palm trees by triatomine bugs: Raw dataset. (0.12 MB XLS) [file pntd.0000620.s003.xls]

## Sheet: Plan1
	Sampling event - Detection history										Infestation	Region				Landscape			Palm attributes					Complementary data
Palm code	Trap 1	Trap 2	Trap 3	Trap 4	Trap 5	Trap 6	Trap 7	Trap 8	Trap 9	Manual	Bug presence	Negro	Amazon	Branco	Napo	Forest	Rural	Urban	Heigth	Organic matter	Epiphytes	Organic Score	Fire	State/Province	Country	Palm species	Number bugs
1	0	0	0	0	-	-	-	-	-	0	0	1	0	0	0	0	0	1	6.5	1.5	2	1.75	0	Amazonas	Brazil	Attalea maripa	0
2	0	0	0	-	-	-	-	-	-	1	1	1	0	0	0	0	0	1	5.65	1.5	0.5	1	0	Amazonas	Brazil	Attalea maripa	3
3	0	0	0	0	-	-	-	-	-	0	0	1	0	0	0	0	0	1	5.3	1	1	1	0	Amazonas	Brazil	Attalea maripa	0
4	0	0	0	0	-	-	-	-	-	0	0	1	0	0	0	0	0	1	6.5	2	2.5	2.25	0	Amazonas	Brazil	Attalea maripa	0
5	0	0	0	0	-	-	-	-	-	0	0	1	0	0	0	0	0	1	4.5	2.5	2	2.25	0	Amazonas	Brazil	Attalea maripa	0
6	0	0	0	0	-	-	-	-	-	0	0	1	0	0	0	0	0	1	6.6	1.5	2	1.75	0	Amazonas	Brazil	Attalea maripa	0
7	0	0	0	0	-	-	-	-	-	0	0	1	0	0	0	1	0	0	5.2	1.5	1.5	1.5	1	Amazonas	Brazil	Attalea maripa	0
8	0	0	0	0	-	-	-	-	-	0	0	1	0	0	0	1	0	0	4	1	0.5	0.75	1	Amazonas	Brazil	Attalea maripa	0
10	0	0	0	0	-	-	-	-	-	0	0	1	0	0	0	0	1	0	5.5	1	1	1	1	Amazonas	Brazil	Attalea maripa	0
11	0	0	0	0	-	-	-	-	-	0	0	1	0	0	0	0	0	1	5.6	1	0.5	0.75	0	Amazonas	Brazil	Attalea maripa	0
12	0	0	0	0	-	-	-	-	-	0	0	1	0	0	0	0	0	1	3.3	2	0.5	1.25	0	Amazonas	Brazil	Attalea maripa	0
13	0	0	0	0	-	-	-	-	-	0	0	1	0	0	0	0	0	1	5.5	1	0.5	0.75	0	Amazonas	Brazil	Attalea maripa	0
14	0	0	0	0	-	-	-	-	-	0	0	1	0	0	0	0	0	1	5.5	1	1	1	0	Amazonas	Brazil	Attalea maripa	0
15	0	0	0	-	-	-	-	-	-	0	0	1	0	0	0	0	0	1	2.5	1	1	1	0	Amazonas	Brazil	Attalea maripa	0
17	0	0	0	0	-	-	-	-	-	0	0	1	0	0	0	0	1	0	8	2.5	3	2.75	0	Amazonas	Brazil	Attalea maripa	0
18	0	0	0	0	0	0	0	0	-	1	1	1	0	0	0	0	1	0	6.2	3	2	2.5	0	Amazonas	Brazil	Attalea maripa	2
19	0	0	0	0	-	-	-	-	-	0	0	1	0	0	0	0	1	0	6.8	2.5	1	1.75	0	Amazonas	Brazil	Attalea maripa	0
20	0	0	0	0	-	-	-	-	-	0	0	1	0	0	0	0	1	0	7.6	3	1.5	2.25	0	Amazonas	Brazil	Attalea maripa	0
21	0	0	0	0	-	-	-	-	-	0	0	1	0	0	0	0	1	0	3.7	2.5	2	2.25	0	Amazonas	Brazil	Attalea maripa	0
22	0	0	0	0	-	-	-	-	-	0	0	1	0	0	0	0	1	0	6.9	3	2.5	2.75	0	Amazonas	Brazil	Attalea maripa	0
23	0	0	0	0	-	-	-	-	-	0	0	1	0	0	0	0	1	0	6.5	2.5	3	2.75	0	Amazonas	Brazil	Attalea maripa	0
24	0	0	0	0	-	-	-	-	-	0	0	1	0	0	0	0	1	0	7	2	1	1.5	0	Amazonas	Brazil	Attalea maripa	0
25	0	0	0	0	-	-	-	-	-	0	0	1	0	0	0	0	1	0	7.2	2	1.5	1.75	0	Amazonas	Brazil	Attalea maripa	0
26	0	0	0	0	-	-	-	-	-	0	0	1	0	0	0	0	1	0	4	1	0.5	0.75	0	Amazonas	Brazil	Attalea maripa	0
27	0	0	0	0	-	-	-	-	-	0	0	1	0	0	0	0	1	0	8	2.5	1.5	2	0	Amazonas	Brazil	Attalea maripa	0
28	0	0	0	0	-	-	-	-	-	0	0	1	0	0	0	0	1	0	4.7	2	0.5	1.25	0	Amazonas	Brazil	Attalea maripa	0
29	0	0	0	0	-	-	-	-	-	0	0	1	0	0	0	0	1	0	4.5	1.5	1	1.25	0	Amazonas	Brazil	Attalea maripa	0
30	0	0	0	0	-	-	-	-	-	0	0	1	0	0	0	0	1	0	4	1.5	0.5	1	0	Amazonas	Brazil	Attalea maripa	0
31	1	0	0	0	-	-	-	-	-	0	1	1	0	0	0	0	1	0	3.6	1.5	0	0.75	0	Amazonas	Brazil	Attalea maripa	1
32	0	0	0	-	-	-	-	-	-	0	0	1	0	0	0	0	1	0	3.5	2	2	2	0	Amazonas	Brazil	Attalea maripa	0
33	0	0	0	0	-	-	-	-	-	0	0	1	0	0	0	1	0	0	5.6	2	2.5	2.25	0	Amazonas	Brazil	Attalea maripa	0
34	1	0	0	0	-	-	-	-	-	0	1	1	0	0	0	1	0	0	6.7	2.5	2.5	2.5	0	Amazonas	Brazil	Attalea maripa	1
35	0	0	0	0	-	-	-	-	-	0	0	1	0	0	0	1	0	0	6	2.5	2	2.25	0	Amazonas	Brazil	Attalea maripa	0
36	0	0	0	0	-	-	-	-	-	0	0	1	0	0	0	0	1	0	3	1.5	1	1.25	1	Amazonas	Brazil	Attalea maripa	0
37	0	0	0	0	-	-	-	-	-	0	0	1	0	0	0	0	1	0	2.9	1.5	0.5	1	1	Amazonas	Brazil	Attalea maripa	0
38	0	0	0	0	-	-	-	-	-	0	0	1	0	0	0	0	1	0	3.6	3	2.5	2.75	1	Amazonas	Brazil	Attalea maripa	0
39	0	0	0	-	-	-	-	-	-	0	0	1	0	0	0	0	1	0	3.5	3	1	2	1	Amazonas	Brazil	Attalea maripa	0
40	0	0	0	0	-	-	-	-	-	0	0	1	0	0	0	0	1	0	5	3	2	2.5	1	Amazonas	Brazil	Attalea maripa	0
42	0	0	0	0	-	-	-	-	-	0	0	1	0	0	0	0	1	0	3.7	2	1	1.5	1	Amazonas	Brazil	Attalea maripa	0
43	0	0	0	0	-	-	-	-	-	0	0	1	0	0	0	0	1	0	2.7	1.5	0.5	1	1	Amazonas	Brazil	Attalea maripa	0
44	0	0	0	0	-	-	-	-	-	0	0	1	0	0	0	0	1	0	2.6	2	1.5	1.75	0	Amazonas	Brazil	Attalea speciosa	0
45	0	0	0	0	-	-	-	-	-	0	0	1	0	0	0	1	0	0	7.5	3	3	3	0	Amazonas	Brazil	Attalea speciosa	0
46	0	0	0	0	-	-	-	-	-	0	0	1	0	0	0	0	1	0	8	3	2	2.5	0	Amazonas	Brazil	Attalea speciosa	0
47	0	0	0	0	-	-	-	-	-	0	0	1	0	0	0	0	1	0	9	3	3	3	0	Amazonas	Brazil	Attalea speciosa	0
48	0	0	0	0	-	-	-	-	-	0	0	1	0	0	0	0	1	0	7.1	3	2.5	2.75	0	Amazonas	Brazil	Attalea speciosa	0
49	0	0	0	0	-	-	-	-	-	0	0	1	0	0	0	1	0	0	7.3	2	2	2	0	Amazonas	Brazil	Attalea speciosa	0
50	0	0	0	0	-	-	-	-	-	0	0	1	0	0	0	1	0	0	6.2	2	0.5	1.25	0	Amazonas	Brazil	Attalea speciosa	0
51	0	0	0	0	-	-	-	-	-	0	0	1	0	0	0	1	0	0	7.5	2.5	1	1.75	0	Amazonas	Brazil	Attalea speciosa	0
52	1	0	0	0	-	-	-	-	-	0	1	1	0	0	0	1	0	0	6.2	2.5	1	1.75	0	Amazonas	Brazil	Attalea speciosa	1
53	0	0	0	0	-	-	-	-	-	0	0	1	0	0	0	1	0	0	6.1	3	2	2.5	0	Amazonas	Brazil	Attalea speciosa	0
54	0	0	0	0	-	-	-	-	-	0	0	1	0	0	0	1	0	0	4.6	2.5	0	1.25	0	Amazonas	Brazil	Attalea speciosa	0
55	0	0	0	0	-	-	-	-	-	1	1	1	0	0	0	0	1	0	4.6	3	2	2.5	0	Amazonas	Brazil	Attalea speciosa	3
56	1	0	0	0	-	-	-	-	-	0	1	1	0	0	0	0	1	0	4.4	3	3	3	0	Amazonas	Brazil	Attalea speciosa	1
57	1	0	0	0	-	-	-	-	-	0	1	1	0	0	0	0	1	0	5.1	3	2.5	2.75	0	Amazonas	Brazil	Attalea speciosa	1
58	0	0	0	0	-	-	-	-	-	1	1	1	0	0	0	0	1	0	6	3.5	3	3.25	0	Amazonas	Brazil	Attalea speciosa	3
59	1	0	0	0	-	-	-	-	-	0	1	1	0	0	0	0	1	0	6.5	3	3.5	3.25	0	Amazonas	Brazil	Attalea speciosa	1
60	0	0	0	0	-	-	-	-	-	0	0	1	0	0	0	1	0	0	6.5	2.5	3	2.75	0	Amazonas	Brazil	Attalea speciosa	0
61	0	0	0	0	-	-	-	-	-	1	1	0	1	0	0	1	0	0	6.5	2	1.5	1.75	0	Amazonas	Brazil	Attalea maripa	3
62	0	0	0	0	-	-	-	-	-	0	0	0	1	0	0	1	0	0	5.75	1	0	0.5	0	Amazonas	Brazil	Attalea maripa	0
63	1	0	0	0	-	-	-	-	-	0	1	0	1	0	0	1	0	0	5.4	1.5	1	1.25	0	Amazonas	Brazil	Attalea maripa	1
64	0	0	0	0	-	-	-	-	-	0	0	0	1	0	0	1	0	0	5.6	1.5	1	1.25	0	Amazonas	Brazil	Attalea maripa	0
65	0	0	0	0	-	-	-	-	-	1	1	0	1	0	0	1	0	0	6.05	1.5	2	1.75	0	Amazonas	Brazil	Attalea maripa	1
66	0	0	0	0	-	-	-	-	-	0	0	0	1	0	0	0	0	1	7.4	1.5	1.5	1.5	0	Amazonas	Brazil	Attalea maripa	0
67	0	0	0	0	-	-	-	-	-	0	0	0	1	0	0	0	0	1	5.8	2	0.5	1.25	0	Amazonas	Brazil	Attalea maripa	0
68	0	0	0	0	-	-	-	-	-	0	0	0	1	0	0	0	0	1	7.8	1.5	1	1.25	0	Amazonas	Brazil	Attalea maripa	0
69	0	0	0	0	-	-	-	-	-	0	0	0	1	0	0	0	0	1	5.9	1	0.5	0.75	0	Amazonas	Brazil	Attalea maripa	0
70	0	0	0	0	-	-	-	-	-	0	0	0	1	0	0	0	0	1	6.05	2	2	2	0	Amazonas	Brazil	Attalea maripa	0
71	0	0	0	0	-	-	-	-	-	0	0	0	1	0	0	0	0	1	7.5	1.5	2	1.75	0	Amazonas	Brazil	Attalea maripa	0
72	0	0	0	0	-	-	-	-	-	0	0	0	1	0	0	0	0	1	5.55	2	1	1.5	0	Amazonas	Brazil	Attalea maripa	0
73	1	0	0	0	-	-	-	-	-	1	1	0	1	0	0	0	0	1	5.55	2	1	1.5	0	Amazonas	Brazil	Attalea maripa	2
74	0	0	0	0	-	-	-	-	-	1	1	0	1	0	0	0	0	1	6.9	1.5	0.5	1	0	Amazonas	Brazil	Attalea maripa	6
75	0	0	0	0	-	-	-	-	-	0	0	0	1	0	0	0	0	1	6.4	1.5	1	1.25	1	Amazonas	Brazil	Attalea maripa	0
76	0	0	0	0	-	-	-	-	-	0	0	0	1	0	0	0	0	1	5.75	2.5	1	1.75	0	Amazonas	Brazil	Attalea maripa	0
77	0	0	0	0	0	-	-	-	-	0	0	0	1	0	0	0	0	1	6.6	1.5	0.5	1	0	Amazonas	Brazil	Attalea maripa	0
78	0	0	0	0	-	-	-	-	-	0	0	0	1	0	0	0	0	1	6.15	1	0.5	0.75	0	Amazonas	Brazil	Attalea maripa	0
79	0	0	0	0	-	-	-	-	-	0	0	0	1	0	0	0	0	1	6.3	1.5	0.5	1	0	Amazonas	Brazil	Attalea maripa	0
80	0	0	0	0	-	-	-	-	-	0	0	0	1	0	0	0	0	1	6.1	1.5	0.5	1	0	Amazonas	Brazil	Attalea maripa	0
81	0	0	0	0	-	-	-	-	-	0	0	0	1	0	0	0	0	1	4.5	2	1.5	1.75	0	Amazonas	Brazil	Attalea maripa	0
82	0	0	0	0	-	-	-	-	-	0	0	0	1	0	0	0	0	1	7	2	2	2	0	Amazonas	Brazil	Attalea maripa	0
83	0	0	0	0	-	-	-	-	-	0	0	0	1	0	0	0	0	1	6	2.5	1	1.75	0	Amazonas	Brazil	Attalea maripa	0
84	0	0	0	0	-	-	-	-	-	0	0	0	1	0	0	0	0	1	5.7	1.5	0.5	1	0	Amazonas	Brazil	Attalea maripa	0
85	1	0	0	0	-	-	-	-	-	0	1	0	1	0	0	0	0	1	8.5	3	1.5	2.25	1	Amazonas	Brazil	Attalea maripa	2
86	0	0	0	0	-	-	-	-	-	0	0	0	1	0	0	0	0	1	8.1	2	1.5	1.75	1	Amazonas	Brazil	Attalea maripa	0
87	1	1	0	0	-	-	-	-	-	1	1	0	1	0	0	0	0	1	7.5	3.5	2	2.75	1	Amazonas	Brazil	Attalea maripa	22
88	0	0	0	0	-	-	-	-	-	0	0	0	1	0	0	0	0	1	7.5	1	0.5	0.75	1	Amazonas	Brazil	Attalea maripa	0
89	0	0	0	0	-	-	-	-	-	0	0	0	1	0	0	0	0	1	5.25	1.5	1	1.25	0	Amazonas	Brazil	Attalea maripa	0
90	0	0	0	0	-	-	-	-	-	0	0	0	1	0	0	0	0	1	5.25	2	1.5	1.75	0	Amazonas	Brazil	Attalea maripa	0
91	0	0	0	0	-	-	-	-	-	0	0	0	1	0	0	0	1	0	4.7	2.5	1.5	2	0	Amazonas	Brazil	Attalea speciosa	0
92	0	0	0	0	-	-	-	-	-	0	0	0	1	0	0	0	1	0	3	2	2.5	2.25	0	Amazonas	Brazil	Attalea speciosa	0
93	0	0	0	0	-	-	-	-	-	0	0	0	1	0	0	0	1	0	5.5	3	1	2	0	Amazonas	Brazil	Attalea speciosa	0
94	0	0	0	0	-	-	-	-	-	0	0	0	1	0	0	0	1	0	5	3	2	2.5	0	Amazonas	Brazil	Attalea speciosa	0
95	0	0	0	0	-	-	-	-	-	0	0	0	1	0	0	0	1	0	5.45	1.5	1.5	1.5	0	Amazonas	Brazil	Attalea speciosa	0
96	0	0	0	0	-	-	-	-	-	0	0	0	1	0	0	0	1	0	3	1	0.5	0.75	0	Amazonas	Brazil	Attalea speciosa	0
97	0	0	0	0	-	-	-	-	-	0	0	0	1	0	0	0	1	0	5.25	2.5	3.5	3	1	Amazonas	Brazil	Attalea speciosa	0
98	0	0	0	0	-	-	-	-	-	0	0	0	1	0	0	0	1	0	4.1	2.5	3.5	3	1	Amazonas	Brazil	Attalea speciosa	0
99	0	0	0	0	-	-	-	-	-	0	0	0	1	0	0	0	1	0	4.4	2.5	3.5	3	1	Amazonas	Brazil	Attalea speciosa	0
100	0	0	0	0	-	-	-	-	-	0	0	0	1	0	0	0	1	0	3.9	0.5	2	1.25	1	Amazonas	Brazil	Attalea speciosa	0
101	0	0	0	0	-	-	-	-	-	0	0	0	1	0	0	0	1	0	5.3	1.5	2.5	2	1	Amazonas	Brazil	Attalea speciosa	0
102	0	0	0	0	-	-	-	-	-	0	0	0	1	0	0	0	1	0	4.2	1.5	2.5	2	1	Amazonas	Brazil	Attalea speciosa	0
103	0	0	-	-	-	-	-	-	-	0	0	0	0	1	0	0	0	1	7.1	3	2.5	2.75	0	Roraima	Brazil	Attalea maripa	0
104	0	0	-	-	-	-	-	-	-	0	0	0	0	1	0	0	0	1	8.07	2.5	2.5	2.5	0	Roraima	Brazil	Attalea maripa	0
105	0	0	-	-	-	-	-	-	-	0	0	0	0	1	0	0	0	1	9.4	3	2	2.5	0	Roraima	Brazil	Attalea maripa	0
106	0	0	-	-	-	-	-	-	-	0	0	0	0	1	0	0	0	1	7.95	3	0.5	1.75	0	Roraima	Brazil	Attalea maripa	0
107	0	0	-	-	-	-	-	-	-	0	0	0	0	1	0	0	0	1	5.75	3	2	2.5	0	Roraima	Brazil	Attalea maripa	0
108	0	0	-	-	-	-	-	-	-	0	0	0	0	1	0	0	0	1	8.8	2	1.5	1.75	0	Roraima	Brazil	Attalea maripa	0
109	0	0	-	-	-	-	-	-	-	0	0	0	0	1	0	0	0	1	7.15	3	2	2.5	0	Roraima	Brazil	Attalea maripa	0
110	0	0	-	-	-	-	-	-	-	0	0	0	0	1	0	0	0	1	6.5	2	0.5	1.25	0	Roraima	Brazil	Attalea maripa	0
111	0	0	-	-	-	-	-	-	-	0	0	0	0	1	0	0	0	1	4.8	2.5	2	2.25	0	Roraima	Brazil	Attalea maripa	0
112	0	0	0	0	-	-	-	-	-	0	0	0	0	1	0	0	1	0	5.7	2.5	0.5	1.5	1	Roraima	Brazil	Attalea maripa	0
113	0	0	0	0	-	-	-	-	-	0	0	0	0	1	0	0	1	0	4.05	2.5	0.5	1.5	1	Roraima	Brazil	Attalea maripa	0
114	0	0	0	0	-	-	-	-	-	0	0	0	0	1	0	0	1	0	4.1	2	0.5	1.25	1	Roraima	Brazil	Attalea maripa	0
115	1	0	0	0	-	-	-	-	-	0	1	0	0	1	0	0	1	0	6.7	2	3	2.5	0	Roraima	Brazil	Attalea maripa	1
116	0	0	0	0	-	-	-	-	-	0	0	0	0	1	0	0	1	0	5.05	2	0	1	1	Roraima	Brazil	Attalea maripa	0
117	0	0	0	0	-	-	-	-	-	0	0	0	0	1	0	0	1	0	10.2	2	0	1	1	Roraima	Brazil	Attalea maripa	0
118	0	0	0	0	-	-	-	-	-	0	0	0	0	1	0	0	1	0	4.55	2.5	0.5	1.5	1	Roraima	Brazil	Attalea maripa	0
119	0	0	0	0	-	-	-	-	-	0	0	0	0	1	0	0	1	0	4.9	3	2	2.5	0	Roraima	Brazil	Attalea maripa	0
120	0	0	0	-	-	-	-	-	-	1	1	0	0	1	0	1	0	0	6.8	3	2	2.5	0	Roraima	Brazil	Attalea maripa	1
121	1	0	0	0	-	-	-	-	-	1	1	0	0	1	0	1	0	0	5.3	2.5	1	1.75	0	Roraima	Brazil	Attalea maripa	3
122	0	0	0	0	-	-	-	-	-	0	0	0	0	1	0	1	0	0	7.15	3	0.5	1.75	0	Roraima	Brazil	Attalea maripa	0
123	0	0	0	0	-	-	-	-	-	0	0	0	0	1	0	1	0	0	4.8	2.5	0.5	1.5	0	Roraima	Brazil	Attalea maripa	0
124	1	0	0	0	-	-	-	-	-	0	1	0	0	1	0	1	0	0	5.45	2.5	2	2.25	0	Roraima	Brazil	Attalea maripa	1
126	0	0	0	0	-	-	-	-	-	0	0	0	0	1	0	1	0	0	5.5	3	2	2.5	0	Roraima	Brazil	Attalea maripa	0
127	1	1	1	0	-	-	-	-	-	0	1	0	0	1	0	1	0	0	4.05	3	2	2.5	0	Roraima	Brazil	Attalea maripa	5
128	0	0	0	0	-	-	-	-	-	0	0	0	0	1	0	1	0	0	9.2	1.5	1	1.25	0	Roraima	Brazil	Attalea maripa	0
129	0	0	0	-	-	-	-	-	-	0	0	0	0	1	0	1	0	0	11.2	3	2	2.5	0	Roraima	Brazil	Attalea maripa	0
130	0	0	0	0	-	-	-	-	-	0	0	0	0	1	0	1	0	0	10.15	3	2	2.5	0	Roraima	Brazil	Attalea maripa	0
131	0	0	0	0	-	-	-	-	-	0	0	0	0	1	0	1	0	0	10.4	2	3	2.5	0	Roraima	Brazil	Attalea maripa	0
132	0	0	0	0	-	-	-	-	-	0	0	0	0	1	0	1	0	0	9.35	1.5	1	1.25	0	Roraima	Brazil	Attalea maripa	0
133	1	0	0	0	-	-	-	-	-	1	1	0	0	1	0	1	0	0	10.1	2.5	1.5	2	0	Roraima	Brazil	Attalea maripa	2
135	0	0	0	-	-	-	-	-	-	0	0	0	0	1	0	1	0	0	6.95	1	0	0.5	0	Roraima	Brazil	Attalea maripa	0
138	0	0	0	0	-	-	-	-	-	0	0	0	0	1	0	1	0	0	5.5	2.5	1	1.75	0	Roraima	Brazil	Attalea maripa	0
139	0	0	0	0	-	-	-	-	-	0	0	0	0	1	0	1	0	0	5.55	1.5	0.5	1	0	Roraima	Brazil	Attalea maripa	0
140	0	0	0	0	-	-	-	-	-	0	0	0	0	1	0	0	0	1	5.85	1.5	0	0.75	0	Roraima	Brazil	Attalea maripa	0
141	0	0	0	0	-	-	-	-	-	0	0	0	0	1	0	0	0	1	5.5	1.5	0	0.75	0	Roraima	Brazil	Attalea maripa	0
142	0	0	0	0	-	-	-	-	-	0	0	0	0	1	0	1	0	0	7.35	2	1.5	1.75	0	Roraima	Brazil	Attalea maripa	0
143	0	0	0	0	-	-	-	-	-	0	0	0	0	1	0	1	0	0	6.5	2	2	2	0	Roraima	Brazil	Attalea maripa	0
144	0	0	0	0	-	-	-	-	-	1	1	0	0	1	0	1	0	0	8.7	1.5	0.5	1	0	Roraima	Brazil	Attalea maripa	1
145	0	0	0	0	-	-	-	-	-	0	0	0	0	1	0	1	0	0	8.05	2	0.5	1.25	0	Roraima	Brazil	Attalea maripa	0
146	0	0	0	0	-	-	-	-	-	0	0	0	0	1	0	1	0	0	3.6	1.5	0	0.75	0	Roraima	Brazil	Attalea maripa	0
147	0	0	0	0	-	-	-	-	-	0	0	0	0	1	0	1	0	0	6.9	2	1	1.5	0	Roraima	Brazil	Attalea maripa	0
148	0	0	0	0	-	-	-	-	-	0	0	0	0	1	0	0	0	1	9.1	2.5	0	1.25	0	Roraima	Brazil	Attalea maripa	0
149	0	0	0	0	-	-	-	-	-	0	0	0	0	1	0	0	0	1	8	2	0.5	1.25	0	Roraima	Brazil	Attalea maripa	0
1.1	1	-	-	-	-	-	-	-	-	-	1	0	0	0	1	1	0	0	11	3	3	3	0	Sucumbíos	Ecuador	Attalea butyracea	12
1.10	1	-	-	-	-	-	-	-	-	1	1	0	0	0	1	1	0	0	5.5	3	1	2	0	Sucumbíos	Ecuador	Attalea butyracea	2
1.11	1	-	-	-	-	-	-	-	-	-	1	0	0	0	1	1	0	0	4.5	2	1	1.5	0	Sucumbíos	Ecuador	Attalea butyracea	1
1.13	0	-	-	-	-	-	-	-	-	-	0	0	0	0	1	0	1	0	6	2	2	2	0	Sucumbíos	Ecuador	Attalea butyracea	0
1.18	0	-	-	-	-	-	-	-	-	-	0	0	0	0	1	0	0	1	6	1	1	1	0	Sucumbíos	Ecuador	Attalea butyracea	0
1.19	1	1	-	-	-	-	-	-	-	-	1	0	0	0	1	0	0	1	8.5	2	3	2.5	0	Sucumbíos	Ecuador	Attalea butyracea	4
1.2	1	1	1	1	1	0	0	-	-	1	1	0	0	0	1	1	0	0	10.5	2	1	1.5	0	Sucumbíos	Ecuador	Attalea butyracea	33
1.20	0	-	-	-	-	-	-	-	-	-	0	0	0	0	1	0	0	1	7.5	2	1	1.5	0	Sucumbíos	Ecuador	Attalea butyracea	0
1.24	0	0	-	-	-	-	-	-	-	-	0	0	0	0	1	0	1	0	4	3	1	2	0	Sucumbíos	Ecuador	Attalea butyracea	0
1.25	1	1	1	-	-	-	-	-	-	-	1	0	0	0	1	0	1	0	6.5	3	3	3	0	Sucumbíos	Ecuador	Attalea butyracea	22
1.26	1	1	-	-	-	-	-	-	-	-	1	0	0	0	1	0	1	0	6	2	2	2	0	Sucumbíos	Ecuador	Attalea butyracea	10
1.7	0	-	-	-	-	-	-	-	-	-	0	0	0	0	1	1	0	0	7	3	0	1.5	0	Sucumbíos	Ecuador	Attalea butyracea	0
1.8	1	1	-	-	-	-	-	-	-	-	1	0	0	0	1	1	0	0	8	2	1	1.5	0	Sucumbíos	Ecuador	Attalea butyracea	4
1.9	1	0	0	-	-	-	-	-	-	-	1	0	0	0	1	1	0	0	10	2	1	1.5	0	Sucumbíos	Ecuador	Attalea butyracea	2
2.11	1	0	-	-	-	-	-	-	-	-	1	0	0	0	1	0	0	1	4	1	1	1	0	Orellana	Ecuador	Attalea butyracea	1
2.12	0	-	-	-	-	-	-	-	-	-	0	0	0	0	1	0	0	1	7	2	1	1.5	0	Orellana	Ecuador	Attalea butyracea	0
2.13	1	1	0	-	-	-	-	-	-	1	1	0	0	0	1	0	0	1	6	3	3	3	0	Orellana	Ecuador	Attalea butyracea	19
2.14	1	0	-	-	-	-	-	-	-	-	1	0	0	0	1	0	1	0	6	3	1	2	0	Orellana	Ecuador	Attalea butyracea	1
2.24	1	0	-	-	-	-	-	-	-	-	1	0	0	0	1	0	0	1	6	3	2	2.5	0	Orellana	Ecuador	Attalea butyracea	1
4.1	-	-	-	-	-	-	-	-	-	1	1	0	0	0	1	0	1	0	7.5	3	2	2.5	0	Orellana	Ecuador	Attalea butyracea	5
4.10	0	0	0	0	-	-	-	-	-	-	0	0	0	0	1	0	1	0	6.5	3	2	2.5	0	Orellana	Ecuador	Attalea butyracea	0
4.11	1	0	0	0	-	-	-	-	-	1	1	0	0	0	1	0	1	0	7.5	3	1	2	0	Orellana	Ecuador	Attalea butyracea	4
4.12	1	1	0	0	-	-	-	-	-	-	1	0	0	0	1	0	1	0	7	3	1	2	0	Orellana	Ecuador	Attalea butyracea	2
4.13	0	0	0	0	0	-	-	-	-	-	0	0	0	0	1	0	1	0	7	2	0	1	0	Orellana	Ecuador	Attalea butyracea	0
4.14	0	0	0	-	-	-	-	-	-	-	0	0	0	0	1	1	0	0	7	2	1	1.5	0	Orellana	Ecuador	Attalea butyracea	0
4.15	0	0	0	-	-	-	-	-	-	-	0	0	0	0	1	1	0	0	5.5	3	2	2.5	0	Orellana	Ecuador	Attalea butyracea	0
4.16	0	0	0	-	-	-	-	-	-	-	0	0	0	0	1	1	0	0	5	3	1	2	0	Orellana	Ecuador	Attalea butyracea	0
4.2	-	-	-	-	-	-	-	-	-	1	1	0	0	0	1	0	1	0	9	3	1	2	0	Orellana	Ecuador	Attalea butyracea	5
4.22	0	0	0	0	0	0	0	-	-	1	1	0	0	0	1	0	1	0	8	2	1	1.5	0	Orellana	Ecuador	Attalea butyracea	1
4.23	0	0	0	-	-	-	-	-	-	-	0	0	0	0	1	1	0	0	6.5	2	1	1.5	0	Orellana	Ecuador	Attalea butyracea	0
4.24	0	0	0	0	-	-	-	-	-	-	0	0	0	0	1	1	0	0	7.5	2	1	1.5	0	Orellana	Ecuador	Attalea butyracea	0
4.25	0	0	0	-	-	-	-	-	-	-	0	0	0	0	1	1	0	0	8.5	3	0	1.5	0	Orellana	Ecuador	Attalea butyracea	0
4.26	1	1	0	0	0	0	0	0	0	1	1	0	0	0	1	1	0	0	8.5	2	1	1.5	0	Orellana	Ecuador	Attalea butyracea	5
4.27	1	1	1	0	-	-	-	-	-	-	1	0	0	0	1	1	0	0	11.5	3	1	2	0	Orellana	Ecuador	Attalea butyracea	4
4.28	0	0	0	-	-	-	-	-	-	-	0	0	0	0	1	1	0	0	8.5	2	0	1	0	Orellana	Ecuador	Attalea butyracea	0
4.29	0	0	0	-	-	-	-	-	-	-	0	0	0	0	1	1	0	0	6.5	4	2	3	0	Orellana	Ecuador	Attalea butyracea	0
4.3	-	-	-	-	-	-	-	-	-	1	1	0	0	0	1	0	1	0	8	3	1	2	0	Orellana	Ecuador	Attalea butyracea	8
4.30	0	0	0	-	-	-	-	-	-	-	0	0	0	0	1	1	0	0	6.5	2	2	2	0	Orellana	Ecuador	Attalea butyracea	0
4.31	1	0	0	0	0	-	-	-	-	1	1	0	0	0	1	1	0	0	7.5	4	4	4	0	Orellana	Ecuador	Attalea butyracea	6
4.32	1	0	-	-	-	-	-	-	-	-	1	0	0	0	1	1	0	0	7	2	1	1.5	0	Orellana	Ecuador	Attalea butyracea	1
4.33	0	0	-	-	-	-	-	-	-	-	0	0	0	0	1	1	0	0	7.5	1	0	0.5	0	Orellana	Ecuador	Attalea butyracea	0
4.37	1	1	1	1	1	0	0	-	-	1	1	0	0	0	1	0	1	0	7	4	4	4	0	Orellana	Ecuador	Attalea butyracea	56
4.39	1	1	1	1	1	1	-	-	-	1	1	0	0	0	1	0	1	0	9.5	3	2	2.5	0	Orellana	Ecuador	Attalea butyracea	21
4.4	0	0	0	0	-	-	-	-	-	-	0	0	0	0	1	0	0	1	8	2	1	1.5	0	Orellana	Ecuador	Attalea butyracea	0
4.8	0	0	0	0	-	-	-	-	-	-	0	0	0	0	1	0	1	0	6.5	3	1	2	0	Orellana	Ecuador	Attalea butyracea	0
4.9	1	1	0	0	-	-	-	-	-	-	1	0	0	0	1	0	1	0	6	3	1	2	0	Orellana	Ecuador	Attalea butyracea	5
Acar-1	0	0	0	0	-	-	-	-	-	0	0	0	1	0	0	0	0	1	7	2	1	1.5	0	Amazonas	Brazil	Attalea maripa	0
Acar-2	0	0	0	0	-	-	-	-	-	0	0	0	1	0	0	0	0	1	7.3	2	1.5	1.75	0	Amazonas	Brazil	Attalea maripa	0
Acar-3	0	0	0	0	-	-	-	-	-	0	0	0	1	0	0	0	0	1	5.5	2	2	2	0	Amazonas	Brazil	Attalea maripa	0
Acar-4	0	0	0	0	-	-	-	-	-	0	0	0	1	0	0	0	0	1	6.5	1.5	1	1.25	0	Amazonas	Brazil	Attalea maripa	0
Acar-5	0	0	0	0	-	-	-	-	-	0	0	0	1	0	0	0	0	1	8.1	1.5	1.5	1.5	0	Amazonas	Brazil	Attalea maripa	0
Acar-6	0	0	0	0	-	-	-	-	-	0	0	0	1	0	0	0	0	1	7.8	2.5	2	2.25	0	Amazonas	Brazil	Attalea maripa	0
Acar-7	0	0	0	0	-	-	-	-	-	0	0	0	1	0	0	0	0	1	6	2	2	2	0	Amazonas	Brazil	Attalea maripa	0
Acar-8	0	0	0	0	-	-	-	-	-	0	0	0	1	0	0	0	0	1	6	3	1	2	0	Amazonas	Brazil	Attalea maripa	0
Dk-1	0	0	0	0	-	-	-	-	-	0	0	0	1	0	0	0	0	1	1.8	1.5	0.5	1	0	Amazonas	Brazil	Attalea maripa	0
Dk-2	0	0	0	0	-	-	-	-	-	0	0	0	1	0	0	0	0	1	4.5	1.5	1	1.25	0	Amazonas	Brazil	Attalea maripa	0
Dk-3	0	0	0	0	-	-	-	-	-	0	0	0	1	0	0	0	0	1	4.3	3	2	2.5	0	Amazonas	Brazil	Attalea maripa	0
Dk-4	0	0	0	0	-	-	-	-	-	0	0	0	1	0	0	0	0	1	4.4	1.5	2.5	2	0	Amazonas	Brazil	Attalea maripa	0
Dk-5	0	0	0	0	-	-	-	-	-	0	0	0	1	0	0	0	0	1	2.55	2	1	1.5	0	Amazonas	Brazil	Attalea maripa	0
ita05-01	1	0	0	0	-	-	-	-	-	1	1	0	1	0	0	0	1	0	6.4	3	2	2.5	0	Amazonas	Brazil	Attalea speciosa	3
ita05-02	0	0	0	0	-	-	-	-	-	0	0	0	1	0	0	0	1	0	6.6	2	1	1.5	0	Amazonas	Brazil	Attalea speciosa	0
ita05-03	0	0	0	0	-	-	-	-	-	0	0	0	1	0	0	0	1	0	6.1	2.5	3.5	3	0	Amazonas	Brazil	Attalea speciosa	0
ita05-04	0	0	0	0	-	-	-	-	-	0	0	0	1	0	0	0	1	0	4.25	1.5	2.5	2	0	Amazonas	Brazil	Attalea speciosa	0
ita05-05	0	0	0	0	-	-	-	-	-	0	0	0	1	0	0	0	1	0	1.3	1.5	2	1.75	0	Amazonas	Brazil	Attalea speciosa	0
ita05-06	0	0	0	0	-	-	-	-	-	0	0	0	1	0	0	0	1	0	6.5	1	1	1	0	Amazonas	Brazil	Attalea speciosa	0
ita05-07	0	0	0	0	-	-	-	-	-	0	0	0	1	0	0	0	1	0	6.5	1.5	2	1.75	0	Amazonas	Brazil	Attalea speciosa	0
ita05-08	0	0	0	0	-	-	-	-	-	0	0	0	1	0	0	0	1	0	6.7	1	2	1.5	0	Amazonas	Brazil	Attalea speciosa	0
ita05-09	0	0	0	0	-	-	-	-	-	0	0	0	1	0	0	0	1	0	8.4	2	2	2	0	Amazonas	Brazil	Attalea speciosa	0
ita05-10	0	0	0	0	-	-	-	-	-	0	0	0	1	0	0	0	1	0	8	1.5	2	1.75	0	Amazonas	Brazil	Attalea speciosa	0
ita05-11	0	0	0	0	-	-	-	-	-	0	0	0	1	0	0	0	1	0	7.1	1.5	0.5	1	0	Amazonas	Brazil	Attalea maripa	0
ita05-12	0	0	0	0	-	-	-	-	-	1	1	0	1	0	0	0	1	0	8.6	2	1	1.5	0	Amazonas	Brazil	Attalea maripa	1
ita05-13	1	0	0	0	-	-	-	-	-	1	1	0	1	0	0	0	1	0	8.1	3	1.5	2.25	0	Amazonas	Brazil	Attalea maripa	3
ita05-14	1	0	0	0	-	-	-	-	-	0	1	0	1	0	0	0	1	0	8.5	2.5	0.5	1.5	0	Amazonas	Brazil	Attalea maripa	2
ita05-15	0	0	0	0	-	-	-	-	-	0	0	0	1	0	0	0	1	0	8	3	3	3	0	Amazonas	Brazil	Attalea maripa	0
ita05-16	0	0	0	0	-	-	-	-	-	1	1	0	1	0	0	0	1	0	8.5	2	1.5	1.75	0	Amazonas	Brazil	Attalea maripa	1
ita05-17	0	0	0	0	-	-	-	-	-	1	1	0	1	0	0	0	1	0	8.2	2	2	2	0	Amazonas	Brazil	Attalea maripa	2
ita05-18	1	0	0	0	-	-	-	-	-	1	1	0	1	0	0	0	1	0	10.3	3	2	2.5	0	Amazonas	Brazil	Attalea maripa	2
ita05-19	1	0	0	0	-	-	-	-	-	0	1	0	1	0	0	0	1	0	9.5	3	2	2.5	0	Amazonas	Brazil	Attalea maripa	1
ita05-20	0	0	0	0	-	-	-	-	-	0	0	0	1	0	0	0	1	0	6	2	1.5	1.75	0	Amazonas	Brazil	Attalea maripa	0
ita05-21	0	0	0	0	-	-	-	-	-	0	0	0	1	0	0	0	1	0	6.5	2	1.5	1.75	0	Amazonas	Brazil	Attalea maripa	0
ita05-22	1	0	0	0	-	-	-	-	-	1	1	0	1	0	0	0	1	0	9.2	2.5	2.5	2.5	0	Amazonas	Brazil	Attalea maripa	3
ita05-23	1	0	0	0	-	-	-	-	-	0	1	0	1	0	0	0	1	0	8.7	2.5	1.5	2	0	Amazonas	Brazil	Attalea maripa	1
ita05-24	0	0	0	0	-	-	-	-	-	0	0	0	1	0	0	0	1	0	8.5	2.5	2.5	2.5	0	Amazonas	Brazil	Attalea maripa	0
ita05-25	0	0	0	0	-	-	-	-	-	0	0	0	1	0	0	0	1	0	8.1	3	3.5	3.25	0	Amazonas	Brazil	Attalea maripa	0
ita05-26	0	0	0	0	-	-	-	-	-	1	1	0	1	0	0	0	1	0	10.2	2.5	0.5	1.5	0	Amazonas	Brazil	Attalea maripa	1
ita05-27	0	0	0	0	-	-	-	-	-	0	0	0	1	0	0	0	1	0	8	2	0.5	1.25	0	Amazonas	Brazil	Attalea maripa	0
ita05-28	0	0	0	0	-	-	-	-	-	0	0	0	1	0	0	0	1	0	6	1.5	1	1.25	0	Amazonas	Brazil	Attalea maripa	0
ita05-29	0	0	0	0	-	-	-	-	-	0	0	0	1	0	0	0	1	0	8.5	2	1	1.5	0	Amazonas	Brazil	Attalea maripa	0
ita05-30	1	0	0	0	-	-	-	-	-	1	1	0	1	0	0	0	1	0	7.4	2.5	2.5	2.5	0	Amazonas	Brazil	Attalea maripa	2
na04-01	0	0	0	-	-	-	-	-	-	0	0	1	0	0	0	0	1	0	4.6	2	0.5	1.25	0	Amazonas	Brazil	Attalea maripa	0
na04-02	0	0	0	0	-	-	-	-	-	0	0	1	0	0	0	0	1	0	4.3	2.5	3	2.75	0	Amazonas	Brazil	Attalea maripa	0
na04-03	0	0	0	0	-	-	-	-	-	0	0	1	0	0	0	0	1	0	4	2	1.5	1.75	0	Amazonas	Brazil	Attalea maripa	0
na04-04	0	0	0	0	-	-	-	-	-	0	0	1	0	0	0	1	0	0	7.1	2.5	1	1.75	0	Amazonas	Brazil	Attalea maripa	0
na04-06	0	0	0	0	-	-	-	-	-	0	0	1	0	0	0	0	1	0	4.2	1.5	2	1.75	0	Amazonas	Brazil	Attalea maripa	0
na04-07	0	0	0	0	-	-	-	-	-	0	0	1	0	0	0	0	1	0	4	1	1	1	0	Amazonas	Brazil	Attalea maripa	0
na04-08	0	0	0	0	-	-	-	-	-	0	0	1	0	0	0	1	0	0	6.5	1.5	0.5	1	0	Amazonas	Brazil	Attalea maripa	0
na04-09	0	0	0	0	-	-	-	-	-	1	1	1	0	0	0	0	1	0	5.5	2	2.5	2.25	0	Amazonas	Brazil	Attalea maripa	1
na04-10	1	0	0	0	-	-	-	-	-	0	1	1	0	0	0	0	1	0	8.4	2	1	1.5	0	Amazonas	Brazil	Attalea maripa	1
na04-11	0	0	0	0	-	-	-	-	-	0	0	1	0	0	0	0	1	0	3.9	2.5	0.5	1.5	0	Amazonas	Brazil	Attalea maripa	0
na04-12	0	0	0	0	-	-	-	-	-	0	0	1	0	0	0	0	1	0	4.4	2	0	1	0	Amazonas	Brazil	Attalea maripa	0
na04-13	0	0	0	0	-	-	-	-	-	0	0	1	0	0	0	1	0	0	9	1.5	0.5	1	0	Amazonas	Brazil	Attalea speciosa	0
na04-14	0	0	0	0	-	-	-	-	-	0	0	1	0	0	0	1	0	0	10	2	1.5	1.75	0	Amazonas	Brazil	Attalea speciosa	0
na04-15	0	0	0	0	-	-	-	-	-	1	1	1	0	0	0	1	0	0	10.5	3	2	2.5	0	Amazonas	Brazil	Attalea speciosa	4
na04-16	0	0	0	0	-	-	-	-	-	0	0	1	0	0	0	1	0	0	8	3	2	2.5	0	Amazonas	Brazil	Attalea speciosa	0
na04-17	0	0	0	0	-	-	-	-	-	0	0	1	0	0	0	1	0	0	6.8	1.5	1	1.25	0	Amazonas	Brazil	Attalea speciosa	0
na04-18	0	0	0	0	-	-	-	-	-	0	0	1	0	0	0	1	0	0	8	1.5	2	1.75	0	Amazonas	Brazil	Attalea speciosa	0
na04-19	0	0	0	0	-	-	-	-	-	0	0	1	0	0	0	1	0	0	5.6	1.5	2	1.75	0	Amazonas	Brazil	Attalea speciosa	0
na04-20	0	0	0	0	-	-	-	-	-	0	0	1	0	0	0	1	0	0	6.3	1.5	1.5	1.5	0	Amazonas	Brazil	Attalea speciosa	0
na04-21	0	0	0	0	-	-	-	-	-	0	0	1	0	0	0	1	0	0	6.1	1	0.5	0.75	0	Amazonas	Brazil	Attalea speciosa	0
na04-22	0	0	0	0	-	-	-	-	-	0	0	1	0	0	0	1	0	0	8	1.5	1.5	1.5	0	Amazonas	Brazil	Attalea speciosa	0
na04-23	0	0	0	0	-	-	-	-	-	0	0	1	0	0	0	1	0	0	8.5	2	1.5	1.75	0	Amazonas	Brazil	Attalea speciosa	0
na04-24	0	0	0	0	-	-	-	-	-	0	0	1	0	0	0	1	0	0	10	1.5	2	1.75	0	Amazonas	Brazil	Attalea speciosa	0
na04-25	0	0	-	-	-	-	-	-	-	0	0	1	0	0	0	1	0	0	8	2	1	1.5	0	Amazonas	Brazil	Attalea speciosa	0
na04-26	1	0	0	0	-	-	-	-	-	0	1	1	0	0	0	0	1	0	9.5	3	2	2.5	0	Amazonas	Brazil	Attalea speciosa	1
na04-27	0	0	0	0	-	-	-	-	-	0	0	1	0	0	0	0	1	0	3.7	1.5	1	1.25	0	Amazonas	Brazil	Attalea speciosa	0
na04-28	0	0	0	0	-	-	-	-	-	0	0	1	0	0	0	0	1	0	9.2	3.5	3.5	3.5	0	Amazonas	Brazil	Attalea speciosa	0
na04-29	0	0	0	0	-	-	-	-	-	0	0	1	0	0	0	0	1	0	7.6	3	2	2.5	0	Amazonas	Brazil	Attalea speciosa	0
na04-30	0	0	0	0	-	-	-	-	-	0	0	1	0	0	0	0	1	0	6	3	1.5	2.25	0	Amazonas	Brazil	Attalea speciosa	0
na04-31	0	0	0	0	-	-	-	-	-	0	0	1	0	0	0	0	1	0	8	2.5	2	2.25	0	Amazonas	Brazil	Attalea speciosa	0
rr05-01	0	0	0	0	-	-	-	-	-	0	0	0	0	1	0	0	1	0	5	2	2	2	0	Roraima	Brazil	Attalea maripa	0
rr05-02	1	0	0	0	-	-	-	-	-	0	1	0	0	1	0	0	1	0	5.2	2	1.5	1.75	0	Roraima	Brazil	Attalea maripa	1
rr05-03	0	0	0	0	-	-	-	-	-	0	0	0	0	1	0	0	1	0	6.9	2.5	1	1.75	0	Roraima	Brazil	Attalea maripa	0
rr05-04	1	0	0	0	-	-	-	-	-	0	1	0	0	1	0	0	1	0	5.5	2.5	1	1.75	0	Roraima	Brazil	Attalea maripa	1
rr05-05	0	0	0	0	-	-	-	-	-	0	0	0	0	1	0	0	1	0	4.6	2	2	2	0	Roraima	Brazil	Attalea maripa	0
rr05-06	0	0	0	0	-	-	-	-	-	0	0	0	0	1	0	0	1	0	5.4	1.5	0.5	1	0	Roraima	Brazil	Attalea maripa	0
rr05-07	0	0	0	0	-	-	-	-	-	0	0	0	0	1	0	0	1	0	6	1.5	1	1.25	0	Roraima	Brazil	Attalea maripa	0
rr05-08	0	0	0	0	-	-	-	-	-	0	0	0	0	1	0	0	1	0	6	2.5	1.5	2	0	Roraima	Brazil	Attalea maripa	0
rr05-09	0	0	0	0	-	-	-	-	-	0	0	0	0	1	0	0	1	0	5.5	3	0.5	1.75	0	Roraima	Brazil	Attalea maripa	0
rr05-10	0	0	0	0	-	-	-	-	-	0	0	0	0	1	0	0	1	0	5	3	1.5	2.25	0	Roraima	Brazil	Attalea maripa	0
rr05-11	0	0	0	0	-	-	-	-	-	0	0	0	0	1	0	0	1	0	8.2	2.5	1	1.75	0	Roraima	Brazil	Attalea maripa	0
rr05-12	1	0	0	0	-	-	-	-	-	0	1	0	0	1	0	0	1	0	4.8	1.5	1.5	1.5	0	Roraima	Brazil	Attalea maripa	1
rr05-13	0	0	0	0	-	-	-	-	-	0	0	0	0	1	0	0	1	0	4.5	1.5	2	1.75	0	Roraima	Brazil	Attalea maripa	0
rr05-14	0	0	0	0	-	-	-	-	-	0	0	0	0	1	0	0	1	0	6.2	2	1	1.5	0	Roraima	Brazil	Attalea maripa	0
rr05-15	0	0	0	0	-	-	-	-	-	0	0	0	0	1	0	0	1	0	7.4	2.5	1	1.75	0	Roraima	Brazil	Attalea maripa	0
rr05-16	0	0	0	0	-	-	-	-	-	0	0	0	0	1	0	0	1	0	4.2	1.5	0.5	1	0	Roraima	Brazil	Attalea maripa	0
rr05-17	0	0	0	0	-	-	-	-	-	0	0	0	0	1	0	0	1	0	3.1	1	0.5	0.75	0	Roraima	Brazil	Attalea maripa	0
rr05-18	0	0	0	0	-	-	-	-	-	0	0	0	0	1	0	0	1	0	5	2.5	0.5	1.5	0	Roraima	Brazil	Attalea maripa	0
rr05-19	0	0	0	0	-	-	-	-	-	0	0	0	0	1	0	0	1	0	9.3	2	1	1.5	0	Roraima	Brazil	Attalea maripa	0
rr05-20	0	0	0	0	-	-	-	-	-	1	1	0	0	1	0	0	1	0	10.8	1.5	1	1.25	0	Roraima	Brazil	Attalea maripa	1
rr05-21	0	0	0	0	-	-	-	-	-	0	0	0	0	1	0	0	1	0	9.2	1	1	1	0	Roraima	Brazil	Attalea maripa	0
rr05-22	0	0	0	0	-	-	-	-	-	0	0	0	0	1	0	0	1	0	3.7	1.5	1	1.25	0	Roraima	Brazil	Attalea maripa	0
rr05-23	0	0	0	0	-	-	-	-	-	0	0	0	0	1	0	0	1	0	6.2	1	0.5	0.75	0	Roraima	Brazil	Attalea maripa	0
rr05-24	0	0	0	0	-	-	-	-	-	0	0	0	0	1	0	0	1	0	9.1	1.5	0.5	1	0	Roraima	Brazil	Attalea maripa	0
rr05-25	0	0	0	0	-	-	-	-	-	0	0	0	0	1	0	0	1	0	6	1.5	1	1.25	0	Roraima	Brazil	Attalea maripa	0
rr05-26	0	0	0	0	-	-	-	-	-	0	0	0	0	1	0	0	1	0	4.5	2	1	1.5	0	Roraima	Brazil	Attalea maripa	0
rr05-27	1	0	0	0	-	-	-	-	-	0	1	0	0	1	0	0	1	0	5.8	2.5	3.5	3	0	Roraima	Brazil	Attalea maripa	1
rr05-28	0	0	0	0	-	-	-	-	-	0	0	0	0	1	0	0	1	0	5.1	1.5	0.5	1	0	Roraima	Brazil	Attalea maripa	0
rr05-29	0	0	0	0	-	-	-	-	-	0	0	0	0	1	0	0	1	0	5.9	1.5	0	0.75	1	Roraima	Brazil	Attalea maripa	0
rr05-30	0	0	0	0	-	-	-	-	-	1	1	0	0	1	0	0	1	0	6.7	1.5	0	0.75	1	Roraima	Brazil	Attalea maripa	1
rr05-31	0	0	0	0	-	-	-	-	-	0	0	0	0	1	0	0	1	0	4.1	1.5	0	0.75	1	Roraima	Brazil	Attalea maripa	0
RR-1	-	-	-	-	-	-	-	-	-	0	0	0	0	1	0	0	1	0	4.9	2.5	0.5	1.5	0	Roraima	Brazil	Attalea maripa	0
RR-2	-	-	-	-	-	-	-	-	-	0	0	0	0	1	0	0	1	0	4.15	3	0	1.5	0	Roraima	Brazil	Attalea maripa	0
RR-3	-	-	-	-	-	-	-	-	-	0	0	0	0	1	0	0	1	0	5.9	2.5	1	1.75	0	Roraima	Brazil	Attalea maripa	0
RR-4	-	-	-	-	-	-	-	-	-	0	0	0	0	1	0	0	0	1	5.1	2.5	0	1.25	0	Roraima	Brazil	Attalea maripa	0
RR-5	-	-	-	-	-	-	-	-	-	0	0	0	0	1	0	0	0	1	4.9	2	0.5	1.25	0	Roraima	Brazil	Attalea maripa	0
RR-6	-	-	-	-	-	-	-	-	-	0	0	0	0	1	0	0	0	1	3.8	2	0.5	1.25	0	Roraima	Brazil	Attalea maripa	0
